# Supplementary material for: Synthesis of Sb2S3 NRs@rGO Composite as High-Performance Anode Material for Sodium-Ion Batteries
Source: Materials (Basel). 2021 Dec 8;14(24):7521. doi: 10.3390/ma14247521 (PMC8707198; doi:10.3390/ma14247521)
Supplement: Supplementary file 1 [file materials-14-07521-s001.zip]

Archive with 1 entries (1 files):
- materials-1480421-supplementary.pdf
